# Supplementary material for: A Model Construction of Starvation Induces Hepatic Steatosis and Transcriptome Analysis in Zebrafish Larvae
Source: Biology (Basel). 2021 Jan 27;10(2):92. doi: 10.3390/biology10020092 (PMC7911188; doi:10.3390/biology10020092)
Supplement: Supplementary file 1 [file biology-10-00092-s001.zip › Supplementary files/Table S3.xls]

## Sheet: KEGG富集分析统计表
Table S3 Top 20 KEGG pathways with high representation of DEGs
Pathway id	Description	Database	Ratio_in_study	Ratio_in_pop	Pvalue	Padjust	Num	DEGs_name	First Category	Second Category
map03030	DNA replication	KEGG PATHWAY	24/2901	52/22195	5.91269e-09	1.9098e-06	24	pold2, pola2, prim1,pole, rpa1, zgc:110269, prim2, mcm3, rfc4, rnaseh2a, rfc5, pola1, pcna, mcm5, lig1, rpa2, pold1, rpa3, pold3, pole2, fen1, mcm6, mcm4, mcm2	Genetic Information Processing	Replication and repair
map00071	Fatty acid metabolism	KEGG PATHWAY	26/2901	71/22195	4.28243e-07	4.61074e-05	26	acox1, acsbg1, acadvl, acsl4a, acadm, CABZ01065076.1, aldh3a2b, hadh, hadhab, cpt2, CABZ01032488.1, hadhb,acadl, acaa1, hadhaa, eci1, BX890602.1, acat2, cpt1b, acsl3a, aldh9a1b, eci2, acaa2, acox3, acads, cpt1ab	Metabolism	Lipid metabolism
map00480	Glutathione metabolism	KEGG PATHWAY	32/2901	97/22195	3.40167e-07	5.49369e-05	32	gpx4a, rrm1, gpx1b, odc1, chac1, srm, txndc12, idh1, zgc:152830, gstm.3, si:ch73-337l15.2, si:ch211-106j24.1, ggt1l2.1, anpepb, mgst1.2, mgst3b, rrm2, gstp2, gstm.2, gstp1, gstt2, gstk1, gstt1b, ggt1a, gsta.2, gpx2, ggctb, anpepa, gclm, rrm2, gsto1	Metabolism	Metabolism of other amino acids
map03320	PPAR signaling pathway	KEGG PATHWAY	37/2901	132/22195	3.85229e-06	0.000311072	37	fabp1b.1, CT027815.1, fads2, acox1, acsbg1, zgc:66484, fabp1b.2, acsl4a, acadm, hmgcs1, plin2, cyp7a1, pltp, rxrgb, CABZ01090041.1, me1, cpt2, lpl, scdb, acadl, slc27a4, slc27a6, acaa1, GK3P, apoa1a, slc27a2a, BX890602.1, fabp7a, cpt1b, acsl3a, pdpk1a, acox3, cpt1ab, apoa1b, fabp2, slc27a1b, dbi	Organismal Systems	Endocrine system
map04110	Cell cycle	KEGG PATHWAY	50/2901	210/22195	1.49465e-05	0.000689674	50	cdc25b, rad21b, chek2, cdc45, ccne2, CABZ01034851.1, cdk2, CR751235.1, gadd45ba, rb1, cdk1, cdc20, ywhabb, cdkn1bb, mcm3, stag1a, wee1, e2f1, fzr1b, orc6, pttg1, orc2, ccnd1, ccnb2, orc4, ttk, anapc1, cdc6, bub1bb, gadd45ga, chek1, bub1, pcna, mcm5, ywhaqb, skp2, mad2l1, si:ch211-160f23.5, orc3, ccnb3, e2f3, cdc7, ywhag2, ccna2, ccnb1, ccnd2a, mcm6, mcm4, smad4a, mcm2	Cellular Processes	Cell growth and death
map00062	Fatty acid elongation	KEGG PATHWAY	20/2901	56/22195	1.39253e-05	0.000749647	20	hacd2, hsd17b12a, them4, zgc:92749, hsd17b12b, CABZ01065076.1, elovl6, zgc:55413, elovl1a, hadh, elovl2, hadhab, acot20, elovl8b, hadhb, tecrb, hacd3, hadhaa, acaa2, elovl5	Metabolism	Lipid metabolism
map03410	Base excision repair	KEGG PATHWAY	21/2901	60/22195	1.22639e-05	0.000792245	21	polb, pold2, parp3, unga, pole, parp2, apex1, CABZ01027551.1, zgc:110269, parp4, mbd4, tdg.1, pcna, neil3, parp1, lig1, pold1, pold3, pole2, fen1, zgc:110224	Genetic Information Processing	Replication and repair
map04975	Fat digestion and absorption	KEGG PATHWAY	23/2901	71/22195	2.05727e-05	0.000830622	23	fabp1b.1, abca1a, fabp1b.2, pla2g12b, agpat2, abca1b, mttp, cel.1, apoa4b.2, apoa4b.2, pla2g12a, pla2g3, apoa4b.1, si:dkey-7f3.14, apoa1a, apoa4a, dgat1b, apobb.1, dgat1a, apoba, apoa1b, fabp2, mogat3b	Organismal Systems	Digestive system
map05033	Nicotine addiction	KEGG PATHWAY	27/2901	91/22195	2.48608e-05	0.000892228	27	grin2ca, gria4b, gria3b, grin3a, chrna6, AL929217.1, gria1a, grin2ab, grin1b, grin2da, grin2bb, gria3a, cacna1aa, gria2b, cacna1ab, chrnb5a, slc17a6b, slc32a1, GABRA2, cacna1ba, gabrd, gabrb4, chrnb2, gria4a, gabrb2a, gabrb3, grin1a	Human Diseases	Substance dependence
map00900	Terpenoid backbone biosynthesis	KEGG PATHWAY	13/2901	29/22195	2.77379e-05	0.000895935	13	hmgcra, pcyox1, hmgcs1, nus1, zmpste24, fntb, fdps, cd248b, acat2, pdss2, pmvk, idi1, mvda	Metabolism	Metabolism of terpenoids and polyketides
map04115	p53 signaling pathway	KEGG PATHWAY	32/2901	123/22195	8.3577e-05	0.00245412	32	chek2, ccne2, zgc:153993, cdk2, CR751235.1, cd82b, zgc:194469, casp8, gadd45ba, cdk1, casp8l2, fas, adgrb1a, ccnd1, ccnb2, gadd45ga, bcl2b, chek1, aifm2, rrm2, baxa, adgrb1b, sesn2, ccnb3, ddb2, si:dkey-103e21.5, ccnb1, casp3b, ccnd2a, cycsb, rrm2, sesn1	Cellular Processes	Cell growth and death
map01040	Biosynthesis of unsaturated fatty acids	KEGG PATHWAY	17/2901	49/22195	9.22146e-05	0.00248211	17	hacd2, hsd17b12a, fads2, acox1, zgc:92749, hsd17b12b, elovl6, elovl1a, elovl2, acot20, elovl8b, scdb, tecrb, hacd3, acaa1, elovl5, acox3	Metabolism	Lipid metabolism
map00592	alpha-Linolenic acid metabolism	KEGG PATHWAY	13/2901	33/22195	0.000140955	0.00350219	13	fads2, acox1, rarres3, CABZ01033394.1, pla2g12b, si:ch211-229n2.7, zgc:101699, pla2g12a, pla2g4f.1, pla2g3, acaa1, si:ch211-229n2.6, acox3	Metabolism	Lipid metabolism
map00280	Valine, leucine and isoleucine degradation	KEGG PATHWAY	22/2901	75/22195	0.000163337	0.00376842	22	bcat2, acadm, hmgcs1, CABZ01065076.1, ACSF3, aldh3a2b, hadh, hadhab, aacs, CABZ01032488.1, si:ch211-198n5.11, hadhb, acaa1, oxct1b, hadhaa, hibch, auh, acat2, aldh9a1b, acaa2, si:dkey-40g16.6, acads	Metabolism	Amino acid metabolism
map04721	Synaptic vesicle cycle	KEGG PATHWAY	36/2901	154/22195	0.000322003	0.0069338	36	nsfa, snap25b, slc1a3a, cplx2l, slc6a1b, stx1b, cplx2, slc1a3b, snap25a, slc18a3a, atp6v0a1b, clta, cacna1aa, slc6a1a, slc1a2b, CR769778.1, syt1a, cacna1ab, stx2a, slc17a6b, slc32a1, slc6a9, cacna1ba, stx2b, rab3ab, atp6v0cb, atpv0e2, tcirg1a, dnm1a, dnm1b, rims1a, cltb, stxbp1a, cplx2, si:ch73-234b20.5, slc6a2	Organismal Systems	Nervous system
map00980	Metabolism of xenobiotics by cytochrome P450	KEGG PATHWAY	20/2901	71/22195	0.000570231	0.0108344	20	aldh3b1, ugt2a6, ephx1, ugt1a7, ephx5, gstm.3, si:ch73-334d15.1, gsto2, ugt5d1, mgst1.2, mgst3b, gstp2, gstm.2, gstp1, gstt2, gstk1, gstt1b, gsta.2, ugt5e1, gsto1	Metabolism	Xenobiotics biodegradation and metabolism
map05014	Amyotrophic lateral sclerosis (ALS)	KEGG PATHWAY	31/2901	130/22195	0.000564916	0.0114042	31	rac1b, grin2ca, gpx1b, zgc:153993, gria1a, grin2ab, ppp3ca, si:dkey-205h13.2, grin1b, grin2da, grin2bb, slc1a2b, gria2b, neflb, tnfrsf1a, bcl2b, map3k5, tomm40l, nos1, map2k6, rac1a, ppp3cb, baxa, si:dkeyp-34c12.1, caspb, gpx2, casp3b, cycsb, cat, mapk12a, grin1a	Human Diseases	Neurodegenerative disease
map00982	Drug metabolism - cytochrome P450	KEGG PATHWAY	19/2901	68/22195	0.000864065	0.0155052	19	aldh3b1, ugt2a6, ugt1a7, gstm.3, si:ch73-334d15.1, gsto2, ugt5d1, mao, mgst1.2, mgst3b, gstp2, gstm.2, gstp1, gstt2, gstk1, gstt1b, gsta.2, ugt5e1, gsto1	Metabolism	Xenobiotics biodegradation and metabolism
map04146	Peroxisome	KEGG PATHWAY	34/2901	152/22195	0.00106778	0.0172446	34	abcd3b, acox1, pex5la, acsl4a, dao.3, PXMP4, mpv17, pecr, idh1, phyh, crot, CABZ01087514.1,vpex10, amacr, ech1, acaa1, dhrs4, pipox, slc27a2a, BX890602.1, nudt7, gstk1, pex11g, prdx1, acsl3a, pmvk, hacl1, eci2, abcd3a, acox3, decr2, cat, pex11a, acot8	Cellular Processes	Transport and catabolism

## Sheet: Sheet1
fads2
